# Supplementary material for: Is Protein Folding a Thermodynamically Unfavorable, Active, Energy-Dependent Process?
Source: Int J Mol Sci. 2022 Jan 4;23(1):521. doi: 10.3390/ijms23010521 (PMC8745595; doi:10.3390/ijms23010521)
Supplement: Supplementary file 1 [file ijms-23-00521-s001.zip]

Archive with 3 entries (3 files):
- SF1_ProTherm2017analysis.ipynb
- SF2_ProTherm18prots.xls
- SF3_TotalChemicalSynthesisList.xlsx
