# Supplementary material for: Is Protein Folding a Thermodynamically Unfavorable, Active, Energy-Dependent Process?
Source: Int J Mol Sci. 2022 Jan 4;23(1):521. doi: 10.3390/ijms23010521 (PMC8745595; doi:10.3390/ijms23010521)
Supplement: Supplementary file 1 [file ijms-23-00521-s001.zip › SF1_ProTherm2017analysis.ipynb]

# %% [code]
import pandas as pd
import numpy as np
import re


# %% [code]
original = pd.read_excel('ProThermResults.xlsx')

# %% [code]
original.shape

# %% [code]
#number of unique proteins:
num_proteins = len(original['PROTEIN'].unique())
num_references = len(original['REFERENCE'].unique())

# %% [code]
# for i in original['MUTATION'].unique():
#     print(i)

# len(original['PROTEIN'].unique())
# for i in original['REVERSIBILITY'].unique():
#     print(i)
# len(original['REVERSIBILITY'].unique())

#printing references:
#original[['REFERENCE']].drop_duplicates().to_csv('references.csv')

# %% [markdown]
first we eliminated mutants

# %% [code]
mutants = np.array([bool(re.search('^[A-Z]+\s', entry)) for entry in original['MUTATION']])
no_mutants = original[np.invert(mutants)]
no_mutants['MUTATION'].unique()

# %% [code]
no_mutants.shape

# %% [code]
#unique proteins after removing mutants
num_nomutant_proteins = len(no_mutants['PROTEIN'].unique())
num_nomutant_references = len(no_mutants['REFERENCE'].unique())

# %% [code]
#number unique references after removing mutants
len(no_mutants['REFERENCE'].unique())

# %% [markdown]
after eliminating mutants, only 10385 records remained. 

next we removed any entries listed as irreversible denaturation, keeping any entries that had a "yes" reversibility (even in partial)

# %% [code]
reversibility = no_mutants['REVERSIBILITY']
reversibility = [str(string).lower() for string in reversibility]
reversible1 = np.array([bool(re.search('^yes', entry)) for entry in reversibility])
some_reversibility = no_mutants[reversible1]
some_reversibility.shape

# %% [markdown]
6636 records remain.

# %% [code]
for i in some_reversibility['PROTEIN'].unique():
    print(i)
len(some_reversibility['PROTEIN'].unique())

# %% [code]
#number unique proteins after removing mutants and irreversible 
num_nomutant_reversibility_proteins = len(some_reversibility['PROTEIN'].unique())
num_nomutant_reversibility_references = len(some_reversibility['REFERENCE'].unique())

# %% [code]
#number unique references after removing mutants and irreversible 
len(some_reversibility['REFERENCE'].unique())

# %% [code]
some_reversibility['MEASURE'].unique()

# %% [code]
#some_reversibility[['REFERENCE']].drop_duplicates(subset='REFERENCE').to_csv('subset1060references_protherm_nomutants_reversible.csv')
some_reversibility['MEASURE'].unique()
nmr_categories = ['NMR', 'NMR hydrogen exchange', 'NMR amide hydrogen exchange']


# %% [code]
only_nmr = some_reversibility[[item in nmr_categories for item in some_reversibility['MEASURE']]]
no_fluor = some_reversibility[some_reversibility['MEASURE'] != 'Fluorescence']
num_nmr_nomutant_reversible_proteins = len(only_nmr['PROTEIN'].unique())
num_nmr_nomutant_reversible_references = len(only_nmr['REFERENCE'].unique())
len(only_nmr['REFERENCE'].unique())
only_nmr.drop_duplicates(['PROTEIN'])[['PROTEIN','REFERENCE']]#.to_csv('eighteen_remaining_proteins.csv')
only_nmr.shape

# %% [code]
# measure > keep only NMR
#some_reversibility.groupby('MEASURE').coount()

# %% [code]
num_proteins, num_nomutant_proteins, num_nomutant_reversibility_proteins, num_nmr_nomutant_reversible_proteins

# %% [code]
num_references, num_nomutant_references, num_nomutant_reversibility_references, num_nmr_nomutant_reversible_references

# %% [code]
