# Supplementary material for: Is Protein Folding a Thermodynamically Unfavorable, Active, Energy-Dependent Process?
Source: Int J Mol Sci. 2022 Jan 4;23(1):521. doi: 10.3390/ijms23010521 (PMC8745595; doi:10.3390/ijms23010521)
Supplement: Supplementary file 1 [file ijms-23-00521-s001.zip › SF2_ProTherm18prots.xls]

## Sheet: eighteen_remaining_proteins
PROTEIN	REFERENCE	pdbID	proThermID	deltaG kcal/mol	comments
Staphylococcal nuclease	BIOCHEMISTRY 29, 4516-4525 (1990) PMID: 2372535	1STN	11886	1.4	Unfolding-refolding by temperature (5-45 C)
Ribosomal protein eL30	BIOCHEMISTRY 26, 5548-5555 (1987) PMID: 3314990	n/a	3922	5	Unfolding-refolding by pH; the value of deltaG is estimated (from the equilibrium constant between different forms) to be between -5 and +5 kcal/mol
Tryptophan synthase alpha-subunit	BIOCHEMISTRY 35, 1988-1994 (1996) PMID: 8639683	1WQ5	4910 and more	5 to 8 at different temperatures	Unfolding by urea; authors are aware that there is a residual structure in 5M urea (seen because one histidine does not become unmasked, therefore does not give a spectral signal), and they measure unfolding of that residual structure between 5M and 9M urea. “When these data were fit to a two-state model, it was found that the apparent free energy of unfolding of I2 in the absence of denaturant i…
FK binding protein	BIOCHEMISTRY 32, 1920-1927 (1993) PMID: 7680574	1FKJ	5283-5286	Around 6	Reversibility shown (activity restored, plus all properties in 4M urea are the same for the protein that has been moved to this concentration either from 0M or from 9M). “We find that, in contrast to FKBP, recombinant human cyclophilin [a paralog] fails the reversibility test for these probes of structure and exhibits an irreversible kinetic loss of structure in both urea and guanidine”
Protein G	J MOL BIOL 295, 269-278 (2000) PMID: 10623525	1PGA	16294 and more	not provided	Thermal denaturation; deltaH measured, deltaS estimated. No deltaG anywhere in the paper
Beta lactoglobulin	J MOL BIOL 293, 953-969 (1999) PMID: 10543977	1b0o	6106 and more	From 3.2 to 10.47	Urea-induced unfolding; the values shown are for specific residue-residue interfaces. “It has been already reported that for bovineb-LG the denaturation was found to be almost completely reversible if the sample was diluted immediately after unfolding was complete, but the extent of reversibility seemed to decrease the longer the protein was exposed to unfolding conditions ( Pace,1986).We have al…
Ribonuclease A	J MOL BIOL 250, 689-694 (1995) PMID: 7623385	1RTB	7490	From -0.5 to 1.5	Thermal denaturation under different pressures, and separate curves for pressure-induced denaturation.
Ribonuclease T1	PROTEIN SCI 6, 1387-1395 (1997) PMID: 9232639	1RN1	2569	11?	Thermal denaturation. Many values for “deltaG of opening of individual residues”(i.e. when they become available for hydrogen exchange). About 50 such residues with deltaGs from 5 to 11. for the entire protein, authors declare 11, the details of calculation is not clear.
Lysozyme	PROTEINS 14, 237-248 (1992) PMID: 1409571	4LYZ	10116	not provided	Acid denaturation of reduced lysozyme, monitoring hydrogen exchange on the individual amides; no deltaG measurements
C-Myb	PROTEINS 45 96-101 (2001) PMID: 11536365	1MBG	1710-1715	5-7	Pressure-induced unfolding, the value for 1 bar extrapolated from the curve
Trypsin inhibitor	J MOL BIOL 130 19-30 (1979) PMID: 38343	??	12399	11.5	Dependence of proton exchange rate on temperature and pH are both said to be fully reversible.
Calmodulin	BIOCHEMISTRY 41, 6850-6859 (2002) PMID: 12022890	2bbm	15198 and further	1.6 for C-term domain, 3.7 for N-term	Temperature unfolding.
HIV-1 capsid protein	PROTEIN SCI 14, 2387-2404 (2005) PMID: 16131662	1a43	19063 etc	no protein unfolding deltaG in the paper – only for the dimer dissociation (ΔG=5 ± 8 kcal mol^−1)	Temperature- and pH-unfolding. No NMR of the unfolded states – only two points in the conditions when the protein is known to be folded at least partially – all unfolding was monitored with CD and several kinds of optical spectroscopy. Reversibility shown.
Ribonuclease Sa	BIOCHEMISTRY 44, 7644-7655 (2005) PMID: 15909979	1RGG	19308 etc	9	NMR-monitored hydrogen exchange; unfolding by GuHCl at different temperatures, or by pH. “Both hydrogen exchange and equilibrium unfolding experiments yield identical values for the conformational stability, 9.0 kcal/mol at 30 °C and pH 5.5.” Reversibility shown.
Sac7d	BIOCHEMISTRY 44, 13500-13509 (2005) PMID: 16216073	1azp	19584	6-7	NMR-monitored hydrogen exchange; unfolding by GuHCl; “The global analysis including linkage of chloride binding indicated a maximal stability at 17.4 °C with a ∆G° of 6.2 kcal/mol (11), which would correspond to 7.2 kcal/mol in HX due to D2O stabilization” Also, Table 2 shows data from literature for 8 other thermophylic proteins, deltaG is between 3 and 17 kcal/mol
Lipase	PROTEIN SCI 15, 1915-1927 (2006) PMID: 16823035	2fx5	22273	10	DeltaG data are from urea denaturation, shown to be reversible, heat denaturation is irreversible (authors say that this is because of aggregation)
Rubredoxin	BIOPHYS CHEM 125, 483-489 (2007) PMID: 17118523	1IRO	22371	not provided	No deltaG data, only deltadeltaG
Serum albumin	BIOPHYS CHEM 129, 29-35 (2007) PMID: 17531369	1AO6	23713	1-4	Urea, temperature and pH denaturation, but protocol details are unclear: “Reversibility of the unfolding process was investigated by dilution of the protein solution containing the highest concentration of the chaotropic agent with a protein solution without denaturant”

## Sheet: number of proteins, filtered
Stage	# unique proteins remaining	# unique references remaining
Original database	754	1880
Removed mutants	729	1746
Removed irreversible	447	1060
Kept only NMR	18	20

## Sheet: Sheet3
	ΔG	P(ΔG)
	-25	0
	-20	0
	-15	0
	-10	0
	-5	0
	0	0
	5	0
	10	0
	15	0
	20	0
	25	0
	30	0
	35	0
	40	0
	45	0
	50	0
