# Supplementary material for: Is Protein Folding a Thermodynamically Unfavorable, Active, Energy-Dependent Process?
Source: Int J Mol Sci. 2022 Jan 4;23(1):521. doi: 10.3390/ijms23010521 (PMC8745595; doi:10.3390/ijms23010521)
Supplement: Supplementary file 1 [file ijms-23-00521-s001.zip › SF3_TotalChemicalSynthesisList.xlsx]

## Sheet: Sheet1
	PDB ID*	Length, aa	Secreted/Intracellular/Membrane/Lysosomal/Virus	Native DSBs	Folding conditions	Folding yield	Ref Pubmed
4OT 4-oxalocrotonate tautomerase	3RY0	62	I	N	30 min?	N/A	8692908
AGRP minimized Agouti related protein	1HYK	46	S	Y (5 DSBs)	Overnight (9892020)	N/A	10371151
AOP Rantes	1B3A	67	S	Y (2 DSBs)	overnight	“good”	9889151
Androgenic gland factor	??	82	S	Y (2 DSBs)	N/A	N/A	25270404
APETx2, sea anemone toxin	1WXN	42	S	Y (3 DSBs)	36 h	0.45	19306891
B1 domain of protein L1	1HZ6	76	I	N	18 h	0.25	16690101
Barnase	1RNB	113	I	N	N/A	0.12	24616257
BPTI	4PTI	58	S	Y (3 DSBs)	Overnight, RT	0.45	9657378
Calstabin 2 (FKBP12.6)	5HKG	107	I	N	2 h	“low”	27670942
CCL1	4OIJ	73	S	Y (6 Cys, 2? DSBs)	3 h	N/A	24644239
Complement component C3	4I6O	77	S	Y (3 DSBs)	2 h	0.61	23407800
Crambin	2FD7	46	S	Y (3 DSBs)	N/A	69-88%	14759195
Cytb562	256B	106	I	N	overnight	N/A	11390992
Defensin (hepcidin)	2KEF	25	S	Y (4 DSBs)	24 h	~15%	12010514
Delta-conotoxin PVIA	1G1P (homolog)	29	S	Y (3 DSBs)	16 h, O C	2-6%	15641120
Dengue 2 virus capsid protein	1R6R	100	V	N	2 h	N/A	23673222
Diacylglycerol kinase	2KDC	121	M	N	N/A	0.65	21433227
DNA Polymerase IV, S.solfataricus	2RDJ	352	I	N	10 h, 4 C	N/A	28265464
Early pregnancy factor aka chaperonin 10	6MRC	101	S	N	N/A	N/A	12182617
EglinC	1TEC	70	S	N	2 h	5% (“overall”, “from synthesis”)	10736156
GM2 ganglioside activator	1PU5	162	L	Y (4 DSBs)	24 h	0.52	26006093
Green Fluorescent Protein	1EMA	238	I	N	5 h - 10 d	0.1	9811837
GTD-Lig (designed protein)	??	90	?	N	N/A	N/A	16283689
Gurmarin	1C4E	35	?	Y (3 DSBs)	N/A	N/A	8679949
HHV8 chemokine vMIP-II	1HHV	74	S	Y (2 DSBs)	N/A	N/A	9877169
Histone H2A, phosphorylated	4ZUX	146	I	N	overnight?	N/A	26960207
HIV-1 p17	1TAM	131	M	N	“extensive dialysis”	7.5% total (counting synthesis itself?)	15280532
HIV-1 protease	1KJF	99	I	N	N/A	N/A	3293801
IGF1 insulin like growth factor type 1	1B9G	52	S	Y (3 DSBs)	1 h	0.28	18161716
IL8	1IL8	72	S	Y (2 DSBs)	N/A	N/A	7973629
Interferon alpha	1ITF	165	S	Y (2 DSBs)	Overnight, RT	N/A	25810135
KChIP2d	1S6H (a homolog; high-resolution structure os KChIP2d is unavailable)	70	M	N	N/A	N/A	17660260
Kaliotoxin	3ODV	36	S	Y (3 DSBs)	overnight	“Good yield”	20877851
Lucifensin	2LLD	40	S	Y (3 DSBs)	4 h	N/A	21560219
Lysozyme	1JSF	130	S	Y (4 DSBs)	Overnight, RT	N/A	17360367
Matrix Gia protein (MGP)	??	84	S	Y (1 DSB)	Overnight, 4 C	0.35	11274477
Microprotein S	1AUT	116	S	Y (4 DSBs)	N/A	N/A	11106381
Monocyte chemotactic protein 1	2BDN	76	S	Y (2 DSBs)	3 days	N/A	9225244
M2 proton channel Influenza A	3BKD (partial)	97	M/V	N	N/A	N/A	10508393
Peach allergenic protein Pru P 3	2ALG	92	S	Y (4 DSBs)	N/A	N/A	28185350
Photoactive Yellow Protein	1D7E	125	I	N	2-4 h on a column	N/A	23602622
PLA2 Human group IIA secretory phospholipase A(2) (hGIIA sPLA(2))	3U8H	124	S	Y (7 DSBs)	1.5 h	N/A	11936952
Plectasin	1ZFU	40	S	Y (3 DSBs)	3 h, RT	N/A	19472324
Proinsulin	2KQP	86	S	Y (3 DSBs)	Overnight, 4 C	N/A	20877850
Ras-binding domain of c-Raf1	2RGF	81	I	N	Overnight, 4 C	N/A	11306349
Ras human	1WQ1	166	I	N	24 h, 4 C	0.05	12704243
RNAse A	1IZP	124	S	Y (4 DSBs)	overnight	“Good yield”	17610259
RV1738	4WSP	94	I	N	N/A	N/A	25831534
TGF1alpha	1YUG	50	S	Y (3 DSBs)	24 h, 25 C	“comparable to more compex folding systems tested”	2813340
S100A12 (EN-RAGE)	2M9G	91	S	N	N/A	N/A	11163801
sfAFP snow flea antifreeze protein	2PNE	81	S	Y (2 DSBs)	“extensive dialysis”	N/A	18598026
ShK toxin	1ROO	35	S	Y (3 DSB)	N/A	N/A	23919482
Sortase A	1T2W	148	S	N	overnight	N/A	24668498
Thrombospondin domain TSR2	1LSL	62	S	Y (3 DSBs)	2-4 h, 4 C	N/A	19384999
TS1 toxin	1NPI	61	S	Y (4 DSBs)	N/A (4 C)	N/A	24989851
TS3 toxin	5CY0	64	S	Y (4 DSBs)	N/A (RT)	“acceptable”	27244051
VEGF receptor 1 domain D2	2X1X	100*	S	Y (1 DSB)	18 h	N/A	19387974
VEGF covalent dimer	2VPF	204	S	Y (8 DSBs)	5 days	0.48	21744452
Vpu	1VPU, 1PI7 (domains)	81	I	N	N/A	N/A	14982452
	* the structure determined after total chemical synthesis and refolding was selected from PDB whenever possible; otherwise, a representative structure was chosen, usually contemporary with the total chemical synthesis experiment
		in this dataset	Archaea	Bacteria	Eukarya	Sources for ABE
	average protein length, aa	94.3966	283	320	472	22296664
	median protein length, aa	81.5	242	270	353	doi 10.1101/2021.12.03.470944v1
	% secreted	62.2951	6-19	18-30	13 (human)	18407482; 11376951; 31772123 (A, B, E respectively)
	% with DSB	57.377	14.6	11.2	29.5	24407015 (NR PDB in these domains)
	median folding time, h (37 data points)	12	n/a	n/a	n/a
